# Supplementary material for: Assessment of Physicians’ Willingness to Work with Patients Not Yet Diagnosed with COVID-19 in a Romanian Sample
Source: Healthcare (Basel). 2024 Jan 10;12(2):161. doi: 10.3390/healthcare12020161 (PMC10815129; doi:10.3390/healthcare12020161)
Supplement: Supplementary file 1 [file healthcare-12-00161-s001.zip]

Archive with 1 entries (1 files):
- healthcare-2710666-supplementary.pdf
